# Supplementary material for: Self-Healable, Transparent, Biodegradable, and Shape Memorable Polyurethanes Derived from Carbon Dioxide-Based Diols
Source: Molecules. 2024 Sep 13;29(18):4364. doi: 10.3390/molecules29184364 (PMC11434357; doi:10.3390/molecules29184364)
Supplement: Supplementary file 1 [file molecules-29-04364-s001.zip]

Archive with 1 entries (1 files):
- molecules-3164927-supplementary.pdf
